# Supplementary material for: Teaching and learning pharmacology in Brazil before COVID-19 pandemic: a case study in Rio de Janeiro
Source: BMC Med Educ. 2023 Jun 23;23:471. doi: 10.1186/s12909-023-04437-4 (PMC10288696; doi:10.1186/s12909-023-04437-4)
Supplement: Supplementary file 5 — Additional file 5. Survey data. [file 12909_2023_4437_MOESM5_ESM.xlsx]

## Sheet: Universities
University	City	Region	Administration	Modality	Annual vacancies	Start of activities	Time of activity
Vassouras	Vassouras	South Center	Private	Presential	280	1969	53
UNESA 1	Rio de Janeiro	Metropolitan	Private	Presential	240	1997	25
UNESA 2	Angra dos Reis	Green Coast	Private	Presential	89	2017	5
UNESA 3	Rio de Janeiro	Metropolitan	Private	Presential	170	2014	8
Souza Marques	Rio de Janeiro	Metropolitan	Private	Presential	192	1971	51
Iguaçu 1	Nova Iguaçu	Metropolitan	Private	Presential	200	1977	45
Iguaçu 2	Itaperuna	Northwest Fluminense	Private	Presential	100	1997	25
Unigranrio 1	Duque de Caxias	Metropolitan	Private	Presential	198	1997	25
Unigranrio 2	Rio de Janeiro	Metropolitan	Private	Presential	110	2007	15
Petrópolis	Petrópolis	Metropolitan	Private	Presential	150	1967	55
UNIFESO	Teresópolis	Mountain Region	Private	Presential	144	1970	52
UNIFOA	Volta Redonda	Middle Paraíba	Private	Presential	120	1968	54
Valença	Valença	Middle Paraíba	Private	Presential	210	1968	54
Campos	Campos	North Fluminense	Private	Presential	126	1967	55
UERJ	Rio de Janeiro	Metropolitan	Public	Presential	94	1936	86
UFF	Niterói	Metropolitan	Public	Presential	180	1926	96
UFRJ 1	Rio de Janeiro	Metropolitan	Public	Presential	200	1808	214
UFRJ 2	Macaé	North Fluminense	Public	Presential	60	2009	13
UNIRIO	Rio de Janeiro	Metropolitan	Public	Presential	160	1912	110
Redentor	Itaperuna	Northwest Fluminense	Private	Presential	112	2015	7
São Carlos	Bom Jesus Itabapoana	Northwest Fluminense	Private	Presential	20	2017	5
Três Rios	Três Rios	South Center	Private	Presential	50	2018	4
				Total:	3205
				Total private	2511
				Total public:	694

## Sheet: Teachers
Workload	Answer	Number of Pharmacology teachers in medical course	Answer	Developed activities at medical school	Answer	Subject complexity	Answer	Importance of the subject	Answer	Considered level	Answer	The character of the subject	Answer	Students’ approbation	Answer	Teaching strategy	Answer	Resource	Answer
< 10 h	1	1 teacher	1	Only teach	1	Very complex	3	Very important	12	Basic	2	Isolated	0	> 90%	5	Only lectures	2	Blackboard	13
10 - 20h	3	2 teachers	4	Teach and orient scientific initiation students	6	Complex	13	Important	4	Intermediate	14	Multidisciplinary	5	70 - 90%	8	Expository lectures and collaborative activities	1	Overhead projector	13
20 - 30h	0	3 teachers	3	Teach, orient scientific initiation students, and made patient care	4	Little complex	0	Unimportant	0	Professional	0	Interdisciplinary	9	40 - 70%	3	Lectures and seminars	5	Multimedia projector	16
30 - 40h	9	4 teachers	2	Other	5	Total:	16	Total:	16	Total:	16	Other	2	< 40%	0	Self directed learning	1	Tv and Dvd	9
> 40h	3	5 teachers	2	Total:	16							Total:	16	Total:	16	Lectures with clinical correlations and active participation	5
Total:	16	> 5 teachers	4													Other	2
		Total:	16													Total:	16

## Sheet: Students
Student number	University	Sex	Age	Period	Motivation	Performance	Importance of the subject	Subject complexity	Considered level	Predominant classes	Preferred class type	Predominant used resource	Is educational software important?	Clinical examples	Frequency	Practical classes	Main assessment	Other assessments	Interdisciplinary classes	Frequency	Need for other knowledge
Fequently	UERJ	Female	25	9	Motivated	Satisfactory	Very important	Complex	Professional	Expository	Expository	Multimedia projector	Yes	Yes	Rarely	No	Tests		No		Eventually
5	UERJ	Female	22	9	Poorly motivated	Good	Important	Very complex	Intermediate	Expository	Expository	Multimedia projector	Yes	Yes	Rarely	No	Tests		No		Fequently
6	UERJ	Female	24	9	Poorly motivated	Good	Important	Very complex	Professional	Expository	Expository	Multimedia projector	Yes	Yes	Frequently	No	Tests		Yes	Frequently	Rarely
7	UERJ	Female	23	9	Poorly motivated	Good	Important	Very complex	Professional	Seminars	Expository	Multimedia projector	No	Yes	Rarely	No	Tests		No		No
8	UERJ	Female	24	9	Poorly motivated	Satisfactory	Very important	Complex	Intermediate	Expository	PBL	Multimedia projector	Yes	No		No	Tests		No		No
9	UERJ	Female	24	9	Motivated	Good	Important	Complex	Intermediate	Expository	PBL	Multimedia projector	Yes	Yes	Rarely	No	Tests		No		No
10	UERJ	Female	22	9	Poorly motivated	Satisfactory	Important	Very complex	Intermediate	Expository	Expository	Multimedia projector	No	No		No	Tests		No		No
11	UNESA	Male	20	6	Poorly motivated	Satisfactory	Very important	Complex	Professional	Expository	Expository	Multimedia projector	Yes	No		No	Tests		No		Rarely
12	UNESA	Female	21	5	Poorly motivated	Satisfactory	Very important	Very complex	Professional	Expository	Expository	Multimedia projector		No		No	Tests		No		No
13	UNESA	Female	24	8	Poorly motivated	Satisfactory	Very important	Very complex	Intermediate	Expository	Expository	Multimedia projector		No		No	Tests		No		No
14	UNESA	Female	25	8	Motivated	Good	Important	Complex	Professional	Expository	Expository	Multimedia projector	Yes	Yes	Rarely	No	Tests		No		Rarely
15	UNESA	Male	27	8	Poorly motivated	Satisfactory	Important	Very complex	Intermediate	Expository	Expository	Multimedia projector	Yes	No		No	Tests		No		Rarely
16	UNESA	Female	25	7	Poorly motivated	Satisfactory	Important	Very complex	Intermediate	Expository	Expository	Multimedia projector	Yes	No		No	Tests		No		No
17	UNESA	Male	22	6	Poorly motivated	Satisfactory	Very important	Very complex	Intermediate	Expository	Expository	Multimedia projector	Yes	No		No	Tests		No		No
18	UNESA	Female	26	7	Poorly motivated	Satisfactory	Important	Very complex	Intermediate	Expository	Expository	Multimedia projector	Yes	Yes	Rarely	No	Tests		No		No
19	UNESA	Female	22	6	Poorly motivated	Satisfactory	Important	Complex	Intermediate	Expository	Expository	Multimedia projector	Yes	No		No	Tests		No		Rarely
20	UNESA	Female	25	8	Motivated	Satisfactory	Important	Very complex	Intermediate	Expository	Expository	Multimedia projector	Yes	No		No	Tests		No		No
21	UNESA	Female	24	7	Poorly motivated	Satisfactory	Important	Very complex	Intermediate	Expository	Expository	Multimedia projector	Yes	No		No	Tests		No		Rarely
22	UNESA	Female	23	5	Poorly motivated	Satisfactory	Important	Complex	Intermediate	Expository	Expository	Multimedia projector	Yes	No		No	Tests		No		Rarely
23	UNESA	Female	26	6	Poorly motivated	Satisfactory	Very important	Very complex	Intermediate	Expository	Expository	Multimedia projector	Yes	No		No	Tests		No		No
24	UNESA	Male	27	9	Poorly motivated	Satisfactory	Important	Complex	Intermediate	Expository	Expository	Multimedia projector	Yes	No		No	Tests		No		No
25	UERJ	Female	25	9	Very motivated	Satisfactory	Very important	Complex	Intermediate	Expository	PBL	Multimedia projector	Yes	Yes	Rarely	No	Tests		No		No
26	UERJ	Female	23	9	Motivated	Good	Very important	Complex	Professional	Expository	PBL	Multimedia projector	Yes	No		No	Tests		No		No
27	UERJ	Female	23	9	Motivated	Good	Very important	Complex	Basic	Expository	Expository	Multimedia projector	No	Yes	Rarely	No	Tests		No		Rarely
28	UERJ	Female	23	9	Poorly motivated	Good	Important	Very complex	Intermediate	Expository	Expository	Multimedia projector	Yes	No		No	Tests		No		Eventually
29	UERJ	Female	22	9	Poorly motivated	Good	Important	Very complex	Intermediate	Expository	Expository	Multimedia projector	No	Yes	Frequently	No	Tests		Yes	Rarely	Eventually
30	UERJ	Male	22	9	Motivated	Good	Important	Very complex	Intermediate	Expository	PBL	Multimedia projector	Yes	No		No	Tests		No		Eventually
31	UERJ	Male	25	9	Motivated	Good	Very important	Very complex	Intermediate	Seminars	Other	Multimedia projector	Yes	Yes	Eventually	No	Tests		No		Eventually
32	UERJ	Female	22	9	Motivated	Good	Very important	Little complex	Professional	Expository	PBL	Multimedia projector	Yes	Yes	Rarely	No	Tests		No		Eventually
33	UERJ	Female	22	9	Motivated	Good	Important	Complex	Intermediate	Expository	Expository	Multimedia projector	Yes	Yes	Rarely	No	Tests	Guided exercises	No		Eventually
34	UERJ	Female	22	9	Poorly motivated	Good	Important	Very complex	Intermediate	Expository	Expository	Blackboard	Yes	No		No	Tests	Seminars	Yes	Rarely	Rarely
35	UERJ	Female	21	7	Motivated	Good	Very important	Complex	Professional	Expository	PBL	Multimedia projector	No	Yes	Eventually	No	Tests		Yes	Rarely	Fequently
36	UERJ	Female	20	8	Motivated	Excellent	Very important	Complex	Basic	Expository	Expository	Multimedia projector	Yes	Yes	Eventually	No	Tests		Yes	Eventually	Rarely
37	UERJ	Female	23	7	Motivated	Good	Important	Complex	Professional	Expository	Expository	Multimedia projector	Yes	No		No	Tests		Yes	Rarely	Eventually
38	UERJ	Male	22	7	Motivated	Good	Very important	Complex	Intermediate	Expository	Expository	Multimedia projector	Yes	Yes	Eventually	No	Tests		Yes	Rarely	Eventually
39	UERJ	Female	30	9	Poorly motivated	Satisfactory	Important	Complex	Intermediate	Expository	Expository	Overhead projector	Yes	Yes	Rarely	No	Tests		No		Fequently
40	UERJ	Female	22	7	Motivated	Good	Important	Complex	Intermediate	Expository	Expository	Multimedia projector	Yes	Yes	Rarely	No	Tests		Yes	Rarely	Eventually
41	UERJ	Female	23	10	Poorly motivated	Good	Very important	Very complex	Intermediate	Expository	Other	Overhead projector	Yes	No		No	Tests	Project	No		Eventually
42	UFF	Female	22	10	Poorly motivated	Satisfactory	Unimportant	Very complex	Basic	Expository	PBL	Multimedia projector	Yes	Yes	Frequently	No	Tests		Yes	Eventually	Eventually
43	UFF	Male	23	10	Very motivated	Good	Very important	Complex	Professional	Expository	PBL	Multimedia projector	Yes	Yes	Eventually	No	Tests		Yes	Eventually	Eventually
44	UFF	Female	24	9	Poorly motivated	Good	Very important	Little complex	Professional	Expository	Other	Multimedia projector	Yes	Yes	Eventually	No	Tests	Participation during classes	Yes	Eventually	Eventually
45	UFF	Female	20	6	Poorly motivated	Good	Very important	Very complex	Intermediate	Expository	Expository	Multimedia projector	Yes	No		No	Tests		No		Eventually
46	UFF	Female	21	6	Motivated	Good	Very important	Complex	Intermediate	Expository	Expository	Multimedia projector	Yes	No		No	Tests		No		Eventually
47	UFF	Male	20	5	Motivated	Excellent	Very important	Complex	Basic	Expository	Expository	Multimedia projector	Yes	Yes	Eventually	No	Tests		Yes	Eventually	Eventually
48	UFF	Male	23	5	Very motivated	Good	Important	Complex	Intermediate	Expository	Expository	Multimedia projector	Yes	Yes	Frequently	No	Tests		Yes	Eventually	Fequently
49	UFF	Female	23	7	Motivated	Satisfactory	Important	Very complex	Intermediate	Expository	Expository	Multimedia projector	Yes	Yes	Frequently	No	Tests		Yes	Eventually	Eventually
50	UFF	Male	22	5	Poorly motivated	Satisfactory	Very important	Very complex	Professional	Expository	Expository	Multimedia projector	Yes	Yes	Eventually	No	Tests		Yes	Eventually	Eventually
51	UFF	Male	23	5	Motivated	Satisfactory	Very important	Complex	Professional	Expository	Problematized	Multimedia projector	Yes	Yes	Rarely	No	Tests		Yes	Rarely	Eventually
52	UFRJ	Female	23	9	Poorly motivated	Satisfactory	Important	Complex	Basic	Expository	PBL	Multimedia projector	No	Yes	Rarely	No	Tests		Yes	Rarely	Rarely
53	UFRJ	Female	23	9	Poorly motivated	Satisfactory	Very important	Very complex	Intermediate	Guided exercises	Expository	Overhead projector		No		No	Tests		No		Eventually
54	UFRJ	Female	25	10	Motivated	Good	Important	Complex	Intermediate	Guided exercises	Expository	Blackboard	Yes	No		No	Tests	Project	Yes	Rarely	Rarely
55	UFRJ	Male	24	10	Very motivated	Good	Very important	Complex	Intermediate	Expository	PBL	Multimedia projector	Yes	No		No	Tests	Project	Yes	Eventually	Eventually
56	UFRJ	Female	23	10	Motivated	Satisfactory	Very important	Very complex	Professional	Expository	PBL	Blackboard	Yes	Yes	Rarely	No	Tests		No		Rarely
57	UFRJ	Male	23	10	Motivated	Good	Important	Complex	Intermediate	Expository	Expository	Blackboard	Yes	No		No	Tests		Yes	Rarely	Eventually
58	UFRJ	Female	25	10	Motivated	Good	Important	Complex	Professional	Expository	PBL	Overhead projector	No	Yes	Rarely	No	Tests		No		Eventually
59	UFRJ	Female	23	10	Poorly motivated	Satisfactory	Very important	Very complex	Professional	Expository	Expository	Blackboard	Yes	Yes	Rarely	No	Tests		No		Rarely
61	UFRJ	Female	23	10	Poorly motivated	Satisfactory	Very important	Complex	Basic	Expository	PBL	Overhead projector	Yes	Yes	Eventually	No	Tests		No		Eventually
62	UFRJ	Male	23	11	Poorly motivated	Good	Very important	Complex	Intermediate	Guided exercises	Expository	Overhead projector	No	No		No	Tests		No		Rarely
63	UFRJ	Male	24	7	Motivated	Satisfactory	Important	Complex	Professional	Expository	PBL	Multimedia projector	Yes	Yes	Rarely	No	Tests		No		Eventually
64	UFRJ	Female	22	11	Very motivated	Excellent	Very important	Very complex	Intermediate	Guided exercises	Expository	Blackboard	No	Yes	Rarely	No	Tests		Yes	Rarely	Rarely
65	UFRJ	Female	23	11	Poorly motivated	Good	Very important	Complex	Professional	Expository	PBL	Overhead projector	Yes	No		No	Tests		No		No
66	UFRJ	Male	23	11	Poorly motivated	Good	Very important	Complex	Intermediate	Guided exercises	Expository	Overhead projector	No	No		No	Tests		No		Eventually
67	UFRJ	Female	23	10	Very motivated	Good	Very important	Complex	Intermediate	Expository	PBL	Blackboard	Yes	Yes	Rarely	No	Tests		No		Eventually
68	UFRJ	Female	27	9	Motivated	Good	Very important	Complex	Basic	Expository	Expository	Overhead projector	Yes	No		No	Tests		No		No
69	UFRJ	Female	27	9	Motivated	Good	Very important	Complex	Professional	Expository	Expository	Overhead projector	Yes	No		No	Tests		No		No
70	UFRJ	Male	24	10	Very motivated	Good	Very important	Very complex	Professional	Expository	PBL	Multimedia projector	Yes	No		No	Tests	Project	Yes	Eventually	Eventually
71	UFRJ	Female	23	10	Motivated	Satisfactory	Very important	Very complex	Professional	Expository	PBL	Blackboard	Yes	Yes	Rarely	No	Tests		No		Rarely
72	UFRJ	Male	23	10	Motivated	Good	Important	Complex	Intermediate	Expository	Expository	Blackboard	Yes	No		No	Tests		Yes	Rarely	Eventually
73	UFRJ	Female	25	10	Motivated	Good	Important	Complex	Professional	Expository	PBL	Overhead projector	No	Yes	Rarely	No	Tests		No		Eventually
74	UFRJ	Female	23	10	Poorly motivated	Satisfactory	Important	Very complex	Intermediate	Expository	Expository	Blackboard	Yes	Yes	Rarely	No	Tests		No		Rarely
75	UFRJ	Female	23	10	Poorly motivated	Satisfactory	Important	Very complex	Intermediate	Expository	PBL	Overhead projector	Yes	Yes	Eventually	No	Tests		No		Eventually
76	UFRJ	Male	23	11	Poorly motivated	Good	Important	Complex	Intermediate	Guided exercises	Expository	Overhead projector	No	No		No	Tests		No		Rarely
77	UFRJ	Male	24	7	Motivated	Satisfactory	Important	Complex	Professional	Expository	PBL	Multimedia projector	Yes	Yes	Rarely	No	Tests		No		Eventually
78	UFRJ	Female	22	11	Very motivated	Excellent	Important	Complex	Intermediate	Guided exercises	Expository	Blackboard	No	Yes	Rarely	No	Tests		Yes	Rarely	Rarely
79	UFRJ	Female	23	11	Poorly motivated	Good	Important	Complex	Professional	Expository	PBL	Overhead projector	Yes	No		No	Tests		No		No
80	UGF	Male	20	6	Poorly motivated	Satisfactory	Very important	Very complex	Intermediate	Expository	Expository	Multimedia projector	Yes	No		No	Tests		No		Rarely
81	UGF	Female	21	5	Poorly motivated	Satisfactory	Very important	Very complex	Intermediate	Expository	Expository	Multimedia projector		No		No	Tests		No		No
82	UGF	Female	24	8	Poorly motivated	Satisfactory	Important	Very complex	Intermediate	Expository	Expository	Multimedia projector		No		No	Tests		No		No
83	UGF	Female	25	8	Motivated	Good	Important	Complex	Professional	Expository	Expository	Multimedia projector	Yes	Yes	Rarely	No	Tests		No		Rarely
84	UGF	Male	27	8	Poorly motivated	Satisfactory	Very important	Very complex	Intermediate	Expository	Expository	Multimedia projector	Yes	No		No	Tests		No		Rarely
85	UGF	Female	25	7	Poorly motivated	Satisfactory	Important	Very complex	Intermediate	Expository	Expository	Multimedia projector	Yes	No		No	Tests		No		No
86	UGF	Male	22	6	Poorly motivated	Satisfactory	Very important	Complex	Basic	Expository	Expository	Multimedia projector	Yes	No		No	Tests		No		No
87	UGF	Female	26	7	Poorly motivated	Satisfactory	Important	Very complex	Intermediate	Expository	Expository	Multimedia projector	Yes	Yes	Rarely	No	Tests		No		No
88	UGF	Female	22	6	Poorly motivated	Satisfactory	Important	Complex	Intermediate	Expository	Expository	Multimedia projector	Yes	No		No	Tests		No		Rarely
89	UGF	Female	25	8	Motivated	Satisfactory	Important	Very complex	Intermediate	Expository	Expository	Multimedia projector	Yes	No		No	Tests		No		No
90	UGF	Female	24	7	Poorly motivated	Satisfactory	Very important	Very complex	Intermediate	Expository	Expository	Multimedia projector	Yes	No		No	Tests		No		Rarely
91	UGF	Female	23	5	Poorly motivated	Satisfactory	Important	Complex	Intermediate	Expository	Expository	Multimedia projector	Yes	No		No	Tests		No		Rarely
92	UGF	Female	26	6	Poorly motivated	Satisfactory	Very important	Very complex	Intermediate	Expository	Expository	Multimedia projector	Yes	No		No	Tests		No		No
93	UGF	Male	27	9	Poorly motivated	Satisfactory	Very important	Very complex	Professional	Expository	Expository	Multimedia projector	Yes	No		No	Tests		No		No
